# Supplementary material for: Equilibrium in soil respiration across a climosequence indicates its resilience to climate change in a glaciated valley, western Himalaya
Source: Sci Rep. 2021 Nov 29;11:23038. doi: 10.1038/s41598-021-02199-x (PMC8630114; doi:10.1038/s41598-021-02199-x)
Supplement: Supplementary file 1 — Supplementary Information 1. [file 41598_2021_2199_MOESM1_ESM.xlsx]

## Sheet: Data
Title: Equilibrium in soil respiration across a climosequence indicates its resilience to climate change in a glaciated valley, western Himalaya
Author list: Pankaj Tiwari, Pamela Bhattacharya, Gopal Singh Rawat, Gautam Talukdar*
Author affiliation: Wildlife Institute of India, Dehradun Uttarakhand, India, 248001
*Corresponding author: gautamtalukdar@gmail.com
Supplementary information: Data used for analysis
Date	Elevation (m)	Soil Respiration (µmol m-2 s-1)	Soil temperature (°C)	Volumetric soil water content (m3 m-3)	Soil organic carbon (g Kg-1)
19th_June_2019	3300	4.15	13.02	0.038	27.551
19th_June_2019	3300	4.21	11.39	0.043	30.6122
19th_June_2019	3300	3.72	10.94	0.035
19th_June_2019	3300	3.19	10.75	0.04
19th_June_2019	3300	3.44	10.8	0.043
19th_June_2019	3300	3.82	10.86	0.052
23rd_June_2019	3300	1.3	17.45	0.067	40.2062
23rd_June_2019	3300	1.15	17.42	0.064	37.1134
23rd_June_2019	3300	2.14	18.25	0.068
23rd_June_2019	3300	4.35	18.23	0.052
23rd_June_2019	3300	2.04	18.29	0.059
23rd_June_2019	3300	4.28	18.28	0.061
13th_July_2019	3300	1.78	14.19	0.079
13th_July_2019	3300	1.51	14.05	0.077
13th_July_2019	3300	1.48	14.05	0.077
13th_July_2019	3300	1.85	14.06	0.072
13th_July_2019	3300	1.64	14.05	0.071
13th_July_2019	3300	1.74	14.22	0.067
17th_July_2019	3300	4.69	12.78	0.108	20.8955
17th_July_2019	3300	3.28	12.73	0.124	19.403
17th_July_2019	3300	1.99	12.68	0.123
17th_July_2019	3300	2.91	12.76	0.121
17th_July_2019	3300	4.61	12.8	0.12
17th_July_2019	3300	2.31	12.83	0.118
4th_Sept_2019	3300	1.23	17.92	0.091
4th_Sept_2019	3300	1.48	17.77	0.098
4th_Sept_2019	3300	1.46	17.81	0.1
4th_Sept_2019	3300	0.98	17.81	0.098
4th_Sept_2019	3300	1.11	17.84	0.062
4th_Sept_2019	3300	1.16	17.825	0.059
8th_Sept_2020	3300	4.8	16.95	0.159	33
8th_Sept_2020	3300	4.35	16.89	0.201	34.5
8th_Sept_2020	3300	4.44	17.24	0.134
8th_Sept_2020	3300	4.94	17.01	0.128
8th_Sept_2020	3300	4.6	16.99	0.124
8th_Sept_2020	3300	3.79	16.99	0.124
23rd_Oct_2020	3300	1.34	14.54	0.047
23rd_Oct_2020	3300	1.86	14.46	0.047
23rd_Oct_2020	3300	1.72	14.47	0.045
23rd_Oct_2020	3300	1.36	14.79	0.046
23rd_Oct_2020	3300	0.69	15.21	0.046
23rd_Oct_2020	3300	1.394	15.5	0.045
27th_Oct_2020	3300	0.81	17.57	0.03	36.9231
27th_Oct_2020	3300	0.9	15.6	0.041	49.2308
27th_Oct_2020	3300	0.68	15.6	0.04
27th_Oct_2020	3300	0.52	15.52	0.039
27th_Oct_2020	3300	0.63	15.43	0.04
27th_Oct_2020	3300	0.47	15.38	0.04
19th_June_2019	3400	2.76	16.09	0.0132	27.551
19th_June_2019	3400	1.75	10.88	0.012	27.551
19th_June_2019	3400	2.05	11.12	0.011
19th_June_2019	3400	0.75	10.22	0.012
19th_June_2019	3400	1.51	10.14	0.012
19th_June_2019	3400	1.85	10.13	0.019
23rd_June_2019	3400	1.72	13.67	0.04	12.3711
23rd_June_2019	3400	1.4	12.78	0.042	10.8247
23rd_June_2019	3400	0.87	12.72	0.037
23rd_June_2019	3400	0.81	12.77	0.035
23rd_June_2019	3400	0.79	12.78	0.041
23rd_June_2019	3400	1.4	12.8	0.043
13th_July_2019	3400	4.74	15.29	0.028
13th_July_2019	3400	5.01	15.06	0.0385
13th_July_2019	3400	3.9	14.85	0.017
13th_July_2019	3400	4.34	14.58	0.047
13th_July_2019	3400	3.18	14.49	0.045
13th_July_2019	3400	2.72	14.44	0.045
17th_July_2019	3400	3.57	14.44	0.052	11.9403
17th_July_2019	3400	4.37	15.01	0.172	11.9403
17th_July_2019	3400	2.92	15.71	0.132
17th_July_2019	3400	3.39	15.21	0.116
17th_July_2019	3400	3.24	13.69	0.115
17th_July_2019	3400	2.45	13.6	0.158
4th_Sept_2019	3400	0.98	27.47	0.046
4th_Sept_2019	3400	0.81	27.53	0.048
4th_Sept_2019	3400	1.22	27.6	0.049
4th_Sept_2019	3400	0.96	27.65	0.049
4th_Sept_2019	3400	1.13	27.72	0.05
4th_Sept_2019	3400	4.54	17.62	0.086
8th_Sept_2020	3400	3.448	12.26	0.192	18
8th_Sept_2020	3400	3.69	12.2	0.221	18
8th_Sept_2020	3400	2.66	12.42	0.205
8th_Sept_2020	3400	4.33	12.32	0.185
8th_Sept_2020	3400	3.69	12.33	0.179
8th_Sept_2020	3400	2.87	12.33	0.176
23rd_Oct_2020	3400	1.14	10.27	0.043
23rd_Oct_2020	3400	0.44	10.23	0.044
23rd_Oct_2020	3400	0.52	10.23	0.044
23rd_Oct_2020	3400	0.65	10.3	0.044
23rd_Oct_2020	3400	0.6875	10.96	0.046
23rd_Oct_2020	3400	1.11	10.46	0.045
27th_Oct_2020	3400	0.24	9.89	0.052	23.0769
27th_Oct_2020	3400	0.26	8.92	0.054	15.3846
27th_Oct_2020	3400	0.32	8.83	0.055
27th_Oct_2020	3400	0.3	8.83	0.056
27th_Oct_2020	3400	0.38	8.86	0.045
27th_Oct_2020	3400	0.35	8.9	0.044
19th_June_2019	3600	2.2	12.86	0.021	9.18367
19th_June_2019	3600	2.15	12.28	0.022	9.18367
19th_June_2019	3600	2.03	13.1	0.0283333
19th_June_2019	3600	2.34	12.91	0.0288889
19th_June_2019	3600	3.22	12.91	0.0248704
19th_June_2019	3600	2.27	12.92	0.0281265
23rd_June_2019	3600	1.93	10.06	0.034	13.9175
23rd_June_2019	3600	1.82	10.06	0.034	13.9175
23rd_June_2019	3600	1.47	10.07	0.03
23rd_June_2019	3600	1.46	10.12	0.028
23rd_June_2019	3600	1.48	10.17	0.03
23rd_June_2019	3600	1.5	10.22	0.034
13th_July_2019	3600	3.15	16.59	0.105
13th_July_2019	3600	2.45	16.38	0.115
13th_July_2019	3600	3.04	16.35	0.109
13th_July_2019	3600	3.14	16.31	0.104
13th_July_2019	3600	3.42	16.29	0.103
13th_July_2019	3600	3.82	16.26	0.111
17th_July_2019	3600	2.37	10.57	0.219	34.3284
17th_July_2019	3600	3.04	10.56	0.227	37.3134
17th_July_2019	3600	2.47	10.58	0.219
17th_July_2019	3600	2.62	10.58	0.235
17th_July_2019	3600	2.21	10.57	0.238
17th_July_2019	3600	3.33	10.59	0.235
4th_Sept_2019	3600	3.78	18.05	0.061
4th_Sept_2019	3600	1.94	17.92	0.059
4th_Sept_2019	3600	2.05	18.03	0.055
4th_Sept_2019	3600	2.4	18.2	0.053
4th_Sept_2019	3600	2.74	18.01	0.052
4th_Sept_2019	3600	4.49	16.73	0.086
8th_Sept_2020	3600	3	20.07	0.13	12
8th_Sept_2020	3600	2.85	20.08	0.132	15
8th_Sept_2020	3600	2.44	20.09	0.137
8th_Sept_2020	3600	2.97	20.08	0.132
8th_Sept_2020	3600	2.815	20.08	0.13275
8th_Sept_2020	3600	2.4	20.08	0.13275
23rd_Oct_2020	3600	0.14	15.92	0.03
23rd_Oct_2020	3600	0.08	15.25	0.028
23rd_Oct_2020	3600	0.92	15.2	0.043
23rd_Oct_2020	3600	0.28	15.18	0.044
23rd_Oct_2020	3600	0.3	15.22	0.043
23rd_Oct_2020	3600	0.27	15.21	0.043
27th_Oct_2020	3600	0.23	7.36	0.026	10.7692
27th_Oct_2020	3600	0.17	6.8	0.032	18.4615
27th_Oct_2020	3600	1.01	6.71	0.019
27th_Oct_2020	3600	0.25	6.66	0.021
27th_Oct_2020	3600	0.22	6.63	0.022
27th_Oct_2020	3600	0.376	6.62256	0.0235785
19th_June_2019	3700	1.69	14.67	0.045	13.7755
19th_June_2019	3700	1.43	13.77	0.047	15.3061
19th_June_2019	3700	1.64	13.67	0.04
19th_June_2019	3700	2.12	13.64	0.036
19th_June_2019	3700	1.14	13.67	0.033
19th_June_2019	3700	2.12	13.76	0.034
23rd_June_2019	3700	2.76	9.54	0.038	13.9175
23rd_June_2019	3700	1.78	9.39	0.039	15.4639
23rd_June_2019	3700	2.35	9.34	0.04
23rd_June_2019	3700	3	8.97	0.041
23rd_June_2019	3700	1.72	9	0.047
23rd_June_2019	3700	1.66	8.98	0.048
13th_July_2019	3700	4.36	14.33	0.068
13th_July_2019	3700	4	14.1	0.077
13th_July_2019	3700	3.65	15.72	0.109
13th_July_2019	3700	4.31	14.37	0.155
13th_July_2019	3700	3.4	14.29	0.154
13th_July_2019	3700	3.36	14.33	0.18
17th_July_2019	3700	2.51	10.85	0.279	47.7612
17th_July_2019	3700	3.34	10.84	0.272	47.7612
17th_July_2019	3700	2.91	10.87	0.269
17th_July_2019	3700	2	10.82	0.266
17th_July_2019	3700	3.85	10.87	0.264
17th_July_2019	3700	1.99	10.86	0.264
4th_Sept_2019	3700	5.29	16.55	0.158
4th_Sept_2019	3700	5.01	16.48	0.17
4th_Sept_2019	3700	4.89	16.43	0.169
4th_Sept_2019	3700	2.78	16.37	0.128
4th_Sept_2019	3700	3.1	16.33	0.138
4th_Sept_2019	3700	1.91	18.88	0.059
8th_Sept_2020	3700	1.97	18.24	0.058
8th_Sept_2020	3700	2.03	13.4	0.208	28.5
8th_Sept_2020	3700	1.58	13.4	0.21	27
8th_Sept_2020	3700	1.72	13.39	0.205
8th_Sept_2020	3700	3.12	20.06	0.13
8th_Sept_2020	3700	2.37	20.05	0.131
23rd_Oct_2020	3700	0.69	3.24926	0.103116
23rd_Oct_2020	3700	0.76	2.46	0.112
23rd_Oct_2020	3700	0.63	2.46	0.113
23rd_Oct_2020	3700	1.1	2.44	0.107
23rd_Oct_2020	3700	0.6	2.42	0.104
23rd_Oct_2020	3700	0.43	2.41	0.121
27th_Oct_2020	3700	0.26	0.488	0.0378	20
27th_Oct_2020	3700	0.27	0.72	0.075	24.6154
27th_Oct_2020	3700	0.25	0.85	0.029
27th_Oct_2020	3700	0.26	0.31	0.028
27th_Oct_2020	3700	0.28	0.28	0.028
27th_Oct_2020	3700	0.24	0.28	0.029
19th_June_2019	3800	0.98	11.7	0.02	15.3061
19th_June_2019	3800	0.95	11.48	0.021	13.7755
19th_June_2019	3800	1.35	11.4	0.024
19th_June_2019	3800	1.37	11.37	0.028
19th_June_2019	3800	2.03	11.37	0.031
19th_June_2019	3800	1.82	11.33	0.028
23rd_June_2019	3800	1.06	9.25	0.033	17.0103
23rd_June_2019	3800	0.6	8.43	0.039	13.9175
23rd_June_2019	3800	0.64	8.68	0.064
23rd_June_2019	3800	0.77	9.25	0.04
23rd_June_2019	3800	1.25	8.52	0.054
23rd_June_2019	3800	0.99	8.34	0.03
13th_July_2019	3800	4.15	13.18	0.174
13th_July_2019	3800	3.39	13.23	0.175
13th_July_2019	3800	2.48	13.25	0.176
13th_July_2019	3800	3.39	14.4	0.11
13th_July_2019	3800	2.49	13.64	0.108
13th_July_2019	3800	2.1	13.59	0.112
17th_July_2019	3800	2.12	9.47	0.283	16.4179
17th_July_2019	3800	1.71	9.56	0.288	19.403
17th_July_2019	3800	1.71	9.67	0.285
17th_July_2019	3800	2.51	9.59	0.288
17th_July_2019	3800	1.87	9.57	0.287
17th_July_2019	3800	1.984	9.56	0.294
4th_Sept_2019	3800	2.09	18.37	0.058
4th_Sept_2019	3800	2.34	18.49	0.058
4th_Sept_2019	3800	2.34	18.61	0.058
4th_Sept_2019	3800	2.43	18.7	0.057
4th_Sept_2019	3800	5.35	17.64	0.04
4th_Sept_2019	3800	3.69	16.44	0.116
8th_Sept_2020	3800	4.41	17.31	0.281	12
8th_Sept_2020	3800	4.57	17.44	0.278	12
8th_Sept_2020	3800	5.78	17.58	0.275
8th_Sept_2020	3800	5.1	17.69	0.274
8th_Sept_2020	3800	2.1	13.41	0.171
8th_Sept_2020	3800	2.06	13.4	0.186
23rd_Oct_2020	3800	0.73	12.69	0.036
23rd_Oct_2020	3800	0.67	11.81	0.036
23rd_Oct_2020	3800	0.8	11.73	0.03
23rd_Oct_2020	3800	0.73	11.71	0.029
23rd_Oct_2020	3800	0.43	11.69	0.032
23rd_Oct_2020	3800	0.51	11.68	0.032
27th_Oct_2020	3800	0.26	2.79	0.041	15.3846
27th_Oct_2020	3800	0.14	2.62	0.045	20
27th_Oct_2020	3800	1.05	2.57	0.045
27th_Oct_2020	3800	0.18	2.54	0.043
27th_Oct_2020	3800	0.27	2.49	0.043
27th_Oct_2020	3800	0.21	2.45	0.043
19th_June_2019	3900	2.22	13.71	0.033	18.3673
19th_June_2019	3900	1.81	13.9	0.056	19.898
19th_June_2019	3900	1.65	13.88	0.048
19th_June_2019	3900	2.23	13.85	0.042
19th_June_2019	3900	1.86	13.81	0.031
19th_June_2019	3900	1.84	13.84	0.076
23rd_June_2019	3900	1.83	12.99	0.044	10.8247
23rd_June_2019	3900	1.83	13.18	0.06	12.3711
23rd_June_2019	3900	2.18	13.07	0.057
23rd_June_2019	3900	1.8	13.11	0.053
23rd_June_2019	3900	1.99	13.17	0.028
23rd_June_2019	3900	1.67	13.22	0.022
13th_July_2019	3900	4.6025	16.77	0.161
13th_July_2019	3900	5.29	16.52	0.173
13th_July_2019	3900	5.06	16.5	0.188
13th_July_2019	3900	4.96	16.51	0.188
13th_July_2019	3900	4.07	16.54	0.173
13th_July_2019	3900	4.32	16.61	0.178
17th_July_2019	3900	3.56	10.35	0.176	17.9104
17th_July_2019	3900	2.31	10.24	0.18	17.9104
17th_July_2019	3900	2.05	10.01	0.257
17th_July_2019	3900	2.53	9.98	0.236
17th_July_2019	3900	2.51	9.9	0.242
17th_July_2019	3900	1.64	9.88	0.234
4th_Sept_2019	3900	3.8	15.87	0.11
4th_Sept_2019	3900	3.26	18.26	0.117
4th_Sept_2019	3900	3.86	19.11	0.055
4th_Sept_2019	3900	3.64	17.63	0.026
4th_Sept_2019	3900	3.92	17.2	0.03
4th_Sept_2019	3900	3.696	17.614	0.0676
8th_Sept_2020	3900	2.13	15.34	0.071	15
8th_Sept_2020	3900	1.98	15.35	0.071	15
8th_Sept_2020	3900	1.93	15.34	0.071
8th_Sept_2020	3900	5.54	16.97	0.244
8th_Sept_2020	3900	5.31	17.02	0.302
8th_Sept_2020	3900	5.05	17.14	0.279
23rd_Oct_2020	3900	0.43	2	0.063
23rd_Oct_2020	3900	0.32	1.67	0.062
23rd_Oct_2020	3900	0.5	1.62	0.062
23rd_Oct_2020	3900	0.32	1.61	0.06
23rd_Oct_2020	3900	0.3925	1.6	0.054
23rd_Oct_2020	3900	0.55	1.59	0.055
27th_Oct_2020	3900	1.13	7.59	0.031	18.4615
27th_Oct_2020	3900	0.5	5.37	0.065	18.4615
27th_Oct_2020	3900	0.53	5.19	0.065
27th_Oct_2020	3900	0.45	5.07	0.065
27th_Oct_2020	3900	0.63	4.97	0.065
27th_Oct_2020	3900	0.63	4.94	0.065
